# Supplementary material for: Hosts and vectors of scrub typhus in Chile: epidemiological study and molecular analyses of Orientia infection in rodents and rodent-associated mites
Source: Parasit Vectors. 2024 Dec 18;17:514. doi: 10.1186/s13071-024-06602-0 (PMC11658049; doi:10.1186/s13071-024-06602-0)
Supplement: Supplementary file 2 — Additional file 2: Table S2. Identity Matrix. The matrix displays the similarities of 42 sequences of the 16S RNA gene (rrs), obtained from Candidatus Orientia chiloensis (from trombiculid mites and scrub typhus patients), as well as Orientia tsutsugamushi strains, Candidatus Orientia chuto, and other bacteria. Sequences were align using ClustalW tool within Bioedit, later the matrix was retrieved from Bioedit tool. [file 13071_2024_6602_MOESM2_ESM.xlsx]

## Sheet: IDENTITY MATRIX
Seq->	BM2016	LC2016	IS2017	NV2017	AE2018	FC2018	VP2018	EC2018	AF2018	SH2019	GM2019	JC2019	CC2019	CV2019	MA2019	MV2019	SG2019	OT_Boryong_AM494475.1	RT_Kuroki_D38626.1	OT_Gillian_L36222.1	OT_Karp_NR_025860.1	OT_Kawasaki_D38625.1	OT_Ikeda_AP008981.1	OT_Kato_D38624.1	OT_Shimokoshi_D38627.1	O_Chuto_Dubai_HM852447.1	OT_CB35_GU068051.1	OT_TA678_AF479301.1	OT_TA763_AF479299.1	OT_TH1817_AF479300.1	OT_UT176_LS398547.1	OT_UT76_LS398552.1	OT_AF062074.1	Paraburkholderia_Bannensis_Strain_BE22_MK041544.1	Rickettsia_conorii_Strain_Malish_NR_041934.1	Rickettsia_parkeri_Strain_maculatum_L36673.1	Rickettsia_typhi_strain_Wilmington_L36221.1	Zavarzinia_sp_Strain_HR-AS_MF685296.2	Mite_site_6	Mite_site_4	Acaro_site_2	Acaro_site_1
BM2016	ID	1	1	1	1	1	1	1	1	0.998	0.997	0.997	0.997	0.997	0.998	0.998	0.998	0.975	0.975	0.973	0.975	0.973	0.976	0.976	0.975	0.977	0.974	0.973	0.973	0.973	0.974	0.975	0.972	0.755	0.924	0.922	0.915	0.838	1	1	1	1
LC2016	1	ID	1	1	1	1	1	1	1	0.998	0.997	0.997	0.997	0.997	0.998	0.998	0.998	0.975	0.975	0.973	0.975	0.973	0.976	0.976	0.975	0.977	0.974	0.973	0.973	0.973	0.974	0.975	0.972	0.755	0.924	0.922	0.915	0.838	1	1	1	1
IS2017	1	1	ID	1	1	1	1	1	1	0.998	0.997	0.997	0.997	0.997	0.998	0.998	0.998	0.975	0.975	0.973	0.975	0.973	0.976	0.976	0.975	0.977	0.974	0.973	0.973	0.973	0.974	0.975	0.972	0.755	0.924	0.922	0.915	0.838	1	1	1	1
NV2017	1	1	1	ID	1	1	1	1	1	0.998	0.997	0.997	0.997	0.997	0.998	0.998	0.998	0.975	0.975	0.973	0.975	0.973	0.976	0.976	0.975	0.977	0.974	0.973	0.973	0.973	0.974	0.975	0.972	0.755	0.924	0.922	0.915	0.838	1	1	1	1
AE2018	1	1	1	1	ID	1	1	1	1	0.998	0.997	0.997	0.997	0.997	0.998	0.998	0.998	0.975	0.975	0.973	0.975	0.973	0.976	0.976	0.975	0.977	0.974	0.973	0.973	0.973	0.974	0.975	0.972	0.755	0.924	0.922	0.915	0.838	1	1	1	1
FC2018	1	1	1	1	1	ID	1	1	1	0.998	0.997	0.997	0.997	0.997	0.998	0.998	0.998	0.975	0.975	0.973	0.975	0.973	0.976	0.976	0.975	0.977	0.974	0.973	0.973	0.973	0.974	0.975	0.972	0.755	0.924	0.922	0.915	0.838	1	1	1	1
VP2018	1	1	1	1	1	1	ID	1	1	0.998	0.997	0.997	0.997	0.997	0.998	0.998	0.998	0.975	0.975	0.973	0.975	0.973	0.976	0.976	0.975	0.977	0.974	0.973	0.973	0.973	0.974	0.975	0.972	0.755	0.924	0.922	0.915	0.838	1	1	1	1
EC2018	1	1	1	1	1	1	1	ID	1	0.998	0.997	0.997	0.997	0.997	0.998	0.998	0.998	0.975	0.975	0.973	0.975	0.973	0.976	0.976	0.975	0.977	0.974	0.973	0.973	0.973	0.974	0.975	0.972	0.755	0.924	0.922	0.915	0.838	1	1	1	1
AF2018	1	1	1	1	1	1	1	1	ID	0.998	0.997	0.997	0.997	0.997	0.998	0.998	0.998	0.975	0.975	0.973	0.975	0.973	0.976	0.976	0.975	0.977	0.974	0.973	0.973	0.973	0.974	0.975	0.972	0.755	0.924	0.922	0.915	0.838	1	1	1	1
SH2019	0.998	0.998	0.998	0.998	0.998	0.998	0.998	0.998	0.998	ID	0.998	0.998	0.998	0.998	1	1	1	0.974	0.974	0.972	0.974	0.972	0.975	0.975	0.974	0.976	0.973	0.972	0.972	0.972	0.973	0.974	0.97	0.754	0.923	0.921	0.915	0.837	0.998	0.998	0.998	0.998
GM2019	0.997	0.997	0.997	0.997	0.997	0.997	0.997	0.997	0.997	0.998	ID	1	1	1	0.998	0.998	0.998	0.973	0.973	0.97	0.973	0.97	0.974	0.974	0.973	0.975	0.972	0.97	0.97	0.97	0.972	0.973	0.969	0.754	0.924	0.922	0.916	0.838	0.997	0.997	0.997	0.997
JC2019	0.997	0.997	0.997	0.997	0.997	0.997	0.997	0.997	0.997	0.998	1	ID	1	1	0.998	0.998	0.998	0.973	0.973	0.97	0.973	0.97	0.974	0.974	0.973	0.975	0.972	0.97	0.97	0.97	0.972	0.973	0.969	0.754	0.924	0.922	0.916	0.838	0.997	0.997	0.997	0.997
CC2019	0.997	0.997	0.997	0.997	0.997	0.997	0.997	0.997	0.997	0.998	1	1	ID	1	0.998	0.998	0.998	0.973	0.973	0.97	0.973	0.97	0.974	0.974	0.973	0.975	0.972	0.97	0.97	0.97	0.972	0.973	0.969	0.754	0.924	0.922	0.916	0.838	0.997	0.997	0.997	0.997
CV2019	0.997	0.997	0.997	0.997	0.997	0.997	0.997	0.997	0.997	0.998	1	1	1	ID	0.998	0.998	0.998	0.973	0.973	0.97	0.973	0.97	0.974	0.974	0.973	0.975	0.972	0.97	0.97	0.97	0.972	0.973	0.969	0.754	0.924	0.922	0.916	0.838	0.997	0.997	0.997	0.997
MA2019	0.998	0.998	0.998	0.998	0.998	0.998	0.998	0.998	0.998	1	0.998	0.998	0.998	0.998	ID	1	1	0.974	0.974	0.972	0.974	0.972	0.975	0.975	0.974	0.976	0.973	0.972	0.972	0.972	0.973	0.974	0.97	0.754	0.923	0.921	0.915	0.837	0.998	0.998	0.998	0.998
MV2019	0.998	0.998	0.998	0.998	0.998	0.998	0.998	0.998	0.998	1	0.998	0.998	0.998	0.998	1	ID	1	0.974	0.974	0.972	0.974	0.972	0.975	0.975	0.974	0.976	0.973	0.972	0.972	0.972	0.973	0.974	0.97	0.754	0.923	0.921	0.915	0.837	0.998	0.998	0.998	0.998
SG2019	0.998	0.998	0.998	0.998	0.998	0.998	0.998	0.998	0.998	1	0.998	0.998	0.998	0.998	1	1	ID	0.974	0.974	0.972	0.974	0.972	0.975	0.975	0.974	0.976	0.973	0.972	0.972	0.972	0.973	0.974	0.97	0.754	0.923	0.921	0.915	0.837	0.998	0.998	0.998	0.998
OT_Boryong_AM494475.1	0.975	0.975	0.975	0.975	0.975	0.975	0.975	0.975	0.975	0.974	0.973	0.973	0.973	0.973	0.974	0.974	0.974	ID	1	0.997	1	0.995	0.998	0.998	0.988	0.977	0.998	0.997	0.997	0.997	0.998	1	0.996	0.754	0.916	0.913	0.909	0.834	0.975	0.975	0.975	0.975
RT_Kuroki_D38626.1	0.975	0.975	0.975	0.975	0.975	0.975	0.975	0.975	0.975	0.974	0.973	0.973	0.973	0.973	0.974	0.974	0.974	1	ID	0.997	1	0.995	0.998	0.998	0.988	0.977	0.998	0.997	0.997	0.997	0.998	1	0.996	0.754	0.916	0.913	0.909	0.834	0.975	0.975	0.975	0.975
OT_Gillian_L36222.1	0.973	0.973	0.973	0.973	0.973	0.973	0.973	0.973	0.973	0.972	0.97	0.97	0.97	0.97	0.972	0.972	0.972	0.997	0.997	ID	0.997	0.995	0.996	0.996	0.988	0.975	0.996	0.995	0.995	0.997	0.998	0.997	0.996	0.755	0.913	0.911	0.906	0.834	0.973	0.973	0.973	0.973
OT_Karp_NR_025860.1	0.975	0.975	0.975	0.975	0.975	0.975	0.975	0.975	0.975	0.974	0.973	0.973	0.973	0.973	0.974	0.974	0.974	1	1	0.997	ID	0.995	0.998	0.998	0.988	0.977	0.998	0.997	0.997	0.997	0.998	1	0.996	0.754	0.916	0.913	0.909	0.834	0.975	0.975	0.975	0.975
OT_Kawasaki_D38625.1	0.973	0.973	0.973	0.973	0.973	0.973	0.973	0.973	0.973	0.972	0.97	0.97	0.97	0.97	0.972	0.972	0.972	0.995	0.995	0.995	0.995	ID	0.994	0.994	0.988	0.973	0.994	0.993	0.993	0.993	0.994	0.995	0.991	0.754	0.916	0.913	0.909	0.835	0.973	0.973	0.973	0.973
OT_Ikeda_AP008981.1	0.976	0.976	0.976	0.976	0.976	0.976	0.976	0.976	0.976	0.975	0.974	0.974	0.974	0.974	0.975	0.975	0.975	0.998	0.998	0.996	0.998	0.994	ID	1	0.989	0.979	0.997	0.996	0.996	0.996	0.997	0.998	0.995	0.753	0.917	0.915	0.91	0.835	0.976	0.976	0.976	0.976
OT_Kato_D38624.1	0.976	0.976	0.976	0.976	0.976	0.976	0.976	0.976	0.976	0.975	0.974	0.974	0.974	0.974	0.975	0.975	0.975	0.998	0.998	0.996	0.998	0.994	1	ID	0.989	0.979	0.997	0.996	0.996	0.996	0.997	0.998	0.995	0.753	0.917	0.915	0.91	0.835	0.976	0.976	0.976	0.976
OT_Shimokoshi_D38627.1	0.975	0.975	0.975	0.975	0.975	0.975	0.975	0.975	0.975	0.974	0.973	0.973	0.973	0.973	0.974	0.974	0.974	0.988	0.988	0.988	0.988	0.988	0.989	0.989	ID	0.972	0.987	0.986	0.986	0.986	0.987	0.988	0.984	0.753	0.916	0.913	0.906	0.834	0.975	0.975	0.975	0.975
O_Chuto_Dubai_HM852447.1	0.977	0.977	0.977	0.977	0.977	0.977	0.977	0.977	0.977	0.976	0.975	0.975	0.975	0.975	0.976	0.976	0.976	0.977	0.977	0.975	0.977	0.973	0.979	0.979	0.972	ID	0.979	0.975	0.975	0.975	0.976	0.977	0.974	0.757	0.915	0.912	0.907	0.838	0.977	0.977	0.977	0.977
OT_CB35_GU068051.1	0.974	0.974	0.974	0.974	0.974	0.974	0.974	0.974	0.974	0.973	0.972	0.972	0.972	0.972	0.973	0.973	0.973	0.998	0.998	0.996	0.998	0.994	0.997	0.997	0.987	0.979	ID	0.996	0.996	0.996	0.997	0.998	0.995	0.753	0.915	0.912	0.908	0.833	0.974	0.974	0.974	0.974
OT_TA678_AF479301.1	0.973	0.973	0.973	0.973	0.973	0.973	0.973	0.973	0.973	0.972	0.97	0.97	0.97	0.97	0.972	0.972	0.972	0.997	0.997	0.995	0.997	0.993	0.996	0.996	0.986	0.975	0.996	ID	0.997	0.995	0.996	0.997	0.994	0.754	0.913	0.911	0.909	0.834	0.973	0.973	0.973	0.973
OT_TA763_AF479299.1	0.973	0.973	0.973	0.973	0.973	0.973	0.973	0.973	0.973	0.972	0.97	0.97	0.97	0.97	0.972	0.972	0.972	0.997	0.997	0.995	0.997	0.993	0.996	0.996	0.986	0.975	0.996	0.997	ID	0.995	0.996	0.997	0.994	0.753	0.914	0.911	0.909	0.835	0.973	0.973	0.973	0.973
OT_TH1817_AF479300.1	0.973	0.973	0.973	0.973	0.973	0.973	0.973	0.973	0.973	0.972	0.97	0.97	0.97	0.97	0.972	0.972	0.972	0.997	0.997	0.997	0.997	0.993	0.996	0.996	0.986	0.975	0.996	0.995	0.995	ID	0.998	0.997	0.996	0.754	0.914	0.911	0.907	0.835	0.973	0.973	0.973	0.973
OT_UT176_LS398547.1	0.974	0.974	0.974	0.974	0.974	0.974	0.974	0.974	0.974	0.973	0.972	0.972	0.972	0.972	0.973	0.973	0.973	0.998	0.998	0.998	0.998	0.994	0.997	0.997	0.987	0.976	0.997	0.996	0.996	0.998	ID	0.998	0.997	0.755	0.915	0.912	0.908	0.835	0.974	0.974	0.974	0.974
OT_UT76_LS398552.1	0.975	0.975	0.975	0.975	0.975	0.975	0.975	0.975	0.975	0.974	0.973	0.973	0.973	0.973	0.974	0.974	0.974	1	1	0.997	1	0.995	0.998	0.998	0.988	0.977	0.998	0.997	0.997	0.997	0.998	ID	0.996	0.754	0.916	0.913	0.909	0.834	0.975	0.975	0.975	0.975
OT_AF062074.1	0.972	0.972	0.972	0.972	0.972	0.972	0.972	0.972	0.972	0.97	0.969	0.969	0.969	0.969	0.97	0.97	0.97	0.996	0.996	0.996	0.996	0.991	0.995	0.995	0.984	0.974	0.995	0.994	0.994	0.996	0.997	0.996	ID	0.756	0.912	0.91	0.908	0.838	0.972	0.972	0.972	0.972
Paraburkholderia_Bannensis_Strain_BE22_MK041544.1	0.755	0.755	0.755	0.755	0.755	0.755	0.755	0.755	0.755	0.754	0.754	0.754	0.754	0.754	0.754	0.754	0.754	0.754	0.754	0.755	0.754	0.754	0.753	0.753	0.753	0.757	0.753	0.754	0.753	0.754	0.755	0.754	0.756	ID	0.766	0.765	0.767	0.776	0.755	0.755	0.755	0.755
Rickettsia_conorii_Strain_Malish_NR_041934.1	0.924	0.924	0.924	0.924	0.924	0.924	0.924	0.924	0.924	0.923	0.924	0.924	0.924	0.924	0.923	0.923	0.923	0.916	0.916	0.913	0.916	0.916	0.917	0.917	0.916	0.915	0.915	0.913	0.914	0.914	0.915	0.916	0.912	0.766	ID	0.997	0.987	0.835	0.924	0.924	0.924	0.924
Rickettsia_parkeri_Strain_maculatum_L36673.1	0.922	0.922	0.922	0.922	0.922	0.922	0.922	0.922	0.922	0.921	0.922	0.922	0.922	0.922	0.921	0.921	0.921	0.913	0.913	0.911	0.913	0.913	0.915	0.915	0.913	0.912	0.912	0.911	0.911	0.911	0.912	0.913	0.91	0.765	0.997	ID	0.984	0.833	0.922	0.922	0.922	0.922
Rickettsia_typhi_strain_Wilmington_L36221.1	0.915	0.915	0.915	0.915	0.915	0.915	0.915	0.915	0.915	0.915	0.916	0.916	0.916	0.916	0.915	0.915	0.915	0.909	0.909	0.906	0.909	0.909	0.91	0.91	0.906	0.907	0.908	0.909	0.909	0.907	0.908	0.909	0.908	0.767	0.987	0.984	ID	0.84	0.915	0.915	0.915	0.915
Zavarzinia_sp_Strain_HR-AS_MF685296.2	0.838	0.838	0.838	0.838	0.838	0.838	0.838	0.838	0.838	0.837	0.838	0.838	0.838	0.838	0.837	0.837	0.837	0.834	0.834	0.834	0.834	0.835	0.835	0.835	0.834	0.838	0.833	0.834	0.835	0.835	0.835	0.834	0.838	0.776	0.835	0.833	0.84	ID	0.838	0.838	0.838	0.838
Mite_site_6	1	1	1	1	1	1	1	1	1	0.998	0.997	0.997	0.997	0.997	0.998	0.998	0.998	0.975	0.975	0.973	0.975	0.973	0.976	0.976	0.975	0.977	0.974	0.973	0.973	0.973	0.974	0.975	0.972	0.755	0.924	0.922	0.915	0.838	ID	1	1	1
Mite_site_4	1	1	1	1	1	1	1	1	1	0.998	0.997	0.997	0.997	0.997	0.998	0.998	0.998	0.975	0.975	0.973	0.975	0.973	0.976	0.976	0.975	0.977	0.974	0.973	0.973	0.973	0.974	0.975	0.972	0.755	0.924	0.922	0.915	0.838	1	ID	1	1
Mite_site_2	1	1	1	1	1	1	1	1	1	0.998	0.997	0.997	0.997	0.997	0.998	0.998	0.998	0.975	0.975	0.973	0.975	0.973	0.976	0.976	0.975	0.977	0.974	0.973	0.973	0.973	0.974	0.975	0.972	0.755	0.924	0.922	0.915	0.838	1	1	ID	1
Mite_site_1	1	1	1	1	1	1	1	1	1	0.998	0.997	0.997	0.997	0.997	0.998	0.998	0.998	0.975	0.975	0.973	0.975	0.973	0.976	0.976	0.975	0.977	0.974	0.973	0.973	0.973	0.974	0.975	0.972	0.755	0.924	0.922	0.915	0.838	1	1	1	ID
